# Supplementary material for: Galectin-3 as a Novel Multifaceted and Not Only Cardiovascular Biomarker in Patients with Psoriasis with Regard to Systemic Treatment—Preliminary Data
Source: Biology (Basel). 2022 Jan 7;11(1):88. doi: 10.3390/biology11010088 (PMC8773359; doi:10.3390/biology11010088)
Supplement: Supplementary file 1 [file biology-11-00088-s001.zip]

Archive with 1 entries (1 files):
- biology-1502967-supplementary.pdf
